# Supplementary material for: Computational Drug Screening Identifies Compounds Targeting Renal Age-associated Molecular Profiles
Source: Comput Struct Biotechnol J. 2019 Jun 25;17:843–53. doi: 10.1016/j.csbj.2019.06.019 (PMC6611921; doi:10.1016/j.csbj.2019.06.019)
Supplement: Supplementary Table S1 — Complete renal age-associated gene (RAAG) set Supplementary Table 1 holds the complete list of 634 RAAGs along with information on the underlying data sources. The Gene Symbol as well as the Ensembl GeneID is provided as gene identifiers. [file mmc1.xlsx]

## Sheet: S-Table1
Symbol	Ensembl GeneID	Sum	TX-RODWELL	TX-MELK	Digital Ageing DB	PubMed	GO	GenAge DB
MMP7	ENSG00000137673	5	1	1	1	1	1	0
EGF	ENSG00000138798	4	1	1	1	0	0	1
APOE	ENSG00000130203	3	0	1	0	1	0	1
CDKN1A	ENSG00000124762	3	0	0	0	1	1	1
CDKN2A	ENSG00000147889	3	0	0	0	1	1	1
CLDN8	ENSG00000156284	3	1	1	1	0	0	0
COL3A1	ENSG00000168542	3	1	1	0	0	1	0
FN1	ENSG00000115414	3	1	1	0	1	0	0
KL	ENSG00000133116	3	0	0	0	1	1	1
KLHL3	ENSG00000146021	3	1	1	1	0	0	0
LMNA	ENSG00000160789	3	0	0	0	1	1	1
MAPK14	ENSG00000112062	3	0	0	0	1	1	1
MTOR	ENSG00000198793	3	0	0	0	1	1	1
PCK1	ENSG00000124253	3	0	1	0	0	1	1
PPARGC1A	ENSG00000109819	3	0	0	0	1	1	1
PTEN	ENSG00000171862	3	0	0	0	1	1	1
RGN	ENSG00000130988	3	0	0	0	1	1	1
SIRT3	ENSG00000142082	3	0	0	0	1	1	1
STAT3	ENSG00000168610	3	0	0	0	1	1	1
A2M	ENSG00000175899	2	1	0	0	0	0	1
ABL1	ENSG00000097007	2	0	0	0	0	1	1
AIFM1	ENSG00000156709	2	0	1	0	0	0	1
AKT1	ENSG00000142208	2	0	0	0	0	1	1
ALPK2	ENSG00000198796	2	0	1	1	0	0	0
APEX1	ENSG00000100823	2	0	0	0	0	1	1
APP	ENSG00000142192	2	0	0	0	0	1	1
ARNTL	ENSG00000133794	2	0	0	0	0	1	1
ASS1	ENSG00000130707	2	0	1	0	0	1	0
ATM	ENSG00000149311	2	0	0	0	0	1	1
BAX	ENSG00000087088	2	0	0	0	1	0	1
BCL2	ENSG00000171791	2	0	0	0	0	1	1
BLM	ENSG00000197299	2	0	0	0	1	0	1
C1QA	ENSG00000173372	2	1	0	0	0	0	1
C1R	ENSG00000159403	2	1	0	1	0	0	0
C1S	ENSG00000182326	2	1	0	1	0	0	0
CAT	ENSG00000121691	2	0	0	0	0	1	1
CDK1	ENSG00000170312	2	0	0	0	0	1	1
CHEK2	ENSG00000183765	2	0	0	0	0	1	1
CISD2	ENSG00000145354	2	0	0	0	0	1	1
CREB1	ENSG00000118260	2	0	0	0	0	1	1
CTGF	ENSG00000118523	2	0	0	0	0	1	1
DDC	ENSG00000132437	2	0	1	0	0	1	0
EEF1E1	ENSG00000124802	2	0	0	0	0	1	1
EEF2	ENSG00000167658	2	0	0	0	0	1	1
ERCC1	ENSG00000012061	2	0	0	0	0	1	1
ERCC2	ENSG00000104884	2	0	0	0	0	1	1
FBN1	ENSG00000166147	2	1	1	0	0	0	0
FOS	ENSG00000170345	2	0	0	0	0	1	1
FOXO3	ENSG00000118689	2	0	0	0	0	1	1
GCLC	ENSG00000001084	2	0	0	0	0	1	1
GCLM	ENSG00000023909	2	0	0	0	0	1	1
GHR	ENSG00000112964	2	1	0	0	0	0	1
GSK3A	ENSG00000105723	2	0	0	0	0	1	1
H2AFX	ENSG00000188486	2	0	0	0	0	1	1
HRAS	ENSG00000174775	2	0	0	0	0	1	1
HTRA2	ENSG00000115317	2	0	0	0	0	1	1
IGFBP2	ENSG00000115457	2	0	0	0	0	1	1
IRS2	ENSG00000185950	2	0	1	0	0	0	1
JUN	ENSG00000177606	2	0	0	0	0	1	1
JUND	ENSG00000130522	2	0	0	0	0	1	1
KNG1	ENSG00000113889	2	1	0	1	0	0	0
LPL	ENSG00000175445	2	1	0	1	0	0	0
LTF	ENSG00000012223	2	1	0	1	0	0	0
MIF	ENSG00000240972	2	0	0	0	0	1	1
MPC1	ENSG00000060762	2	0	1	1	0	0	0
MSRA	ENSG00000175806	2	0	0	0	1	0	1
MT-CO1	ENSG00000198804	2	0	0	0	0	1	1
NFE2L2	ENSG00000116044	2	0	0	0	0	1	1
NFKB2	ENSG00000077150	2	0	0	0	0	1	1
NNMT	ENSG00000166741	2	1	0	1	0	0	0
NUDT1	ENSG00000106268	2	0	0	0	0	1	1
PDGFRB	ENSG00000113721	2	0	0	0	0	1	1
PLAU	ENSG00000122861	2	0	1	0	0	0	1
PLK2	ENSG00000145632	2	1	0	0	0	1	0
PML	ENSG00000140464	2	0	0	0	0	1	1
POLB	ENSG00000070501	2	0	0	0	0	1	1
POLG	ENSG00000140521	2	0	0	0	0	1	1
POSTN	ENSG00000133110	2	0	1	0	1	0	0
PRKCD	ENSG00000163932	2	0	0	0	0	1	1
PRKDC	ENSG00000253729	2	0	0	0	0	1	1
PSEN1	ENSG00000080815	2	0	0	0	0	1	1
RELA	ENSG00000173039	2	0	0	0	0	1	1
SERPINE1	ENSG00000106366	2	0	0	0	0	1	1
SERPING1	ENSG00000149131	2	1	0	0	0	1	0
SIN3A	ENSG00000169375	2	0	0	0	0	1	1
SIRT6	ENSG00000077463	2	0	0	0	1	0	1
SLC13A1	ENSG00000081800	2	0	1	0	0	0	1
SOD1	ENSG00000142168	2	0	0	0	0	1	1
SOD2	ENSG00000112096	2	0	0	0	0	1	1
TERF2	ENSG00000132604	2	0	0	0	0	1	1
TGFB1	ENSG00000105329	2	0	0	0	0	1	1
TIMP1	ENSG00000102265	2	1	0	0	0	1	0
TNC	ENSG00000041982	2	1	1	0	0	0	0
UCP2	ENSG00000175567	2	0	0	0	0	1	1
VCAM1	ENSG00000162692	2	1	0	0	0	1	0
VDR	ENSG00000111424	2	0	1	0	1	0	0
WNK1	ENSG00000060237	2	1	1	0	0	0	0
WRN	ENSG00000165392	2	0	0	0	0	1	1
XRCC6	ENSG00000196419	2	0	0	0	1	0	1
YWHAZ	ENSG00000164924	2	0	1	0	0	0	1
A1CF	ENSG00000148584	1	0	1	0	0	0	0
AASS	ENSG00000008311	1	1	0	0	0	0	0
ABAT	ENSG00000183044	1	0	0	0	0	1	0
ACAT1	ENSG00000075239	1	0	1	0	0	0	0
ACE	ENSG00000159640	1	0	0	0	1	0	0
ACSF2	ENSG00000167107	1	0	1	0	0	0	0
ACSM2B	ENSG00000066813	1	0	1	0	0	0	0
ACSM5	ENSG00000183549	1	0	1	0	0	0	0
ADH4	ENSG00000198099	1	0	1	0	0	0	0
ADH5	ENSG00000197894	1	1	0	0	0	0	0
ADM	ENSG00000148926	1	0	0	0	0	1	0
AGER	ENSG00000204305	1	0	0	0	1	0	0
AGPAT2	ENSG00000169692	1	0	0	0	0	0	1
AGT	ENSG00000135744	1	0	0	0	0	1	0
AGTR2	ENSG00000180772	1	0	0	0	1	0	0
AK4	ENSG00000162433	1	0	1	0	0	0	0
AKT3	ENSG00000117020	1	0	0	0	0	1	0
ALAD	ENSG00000148218	1	0	1	0	0	0	0
ALDH4A1	ENSG00000159423	1	0	1	0	0	0	0
ALDH6A1	ENSG00000119711	1	1	0	0	0	0	0
AMFR	ENSG00000159461	1	0	0	0	0	1	0
ANK2	ENSG00000145362	1	0	1	0	0	0	0
ANKS4B	ENSG00000175311	1	0	1	0	0	0	0
ANXA1	ENSG00000135046	1	1	0	0	0	0	0
ANXA2	ENSG00000182718	1	1	0	0	0	0	0
APBB1IP	ENSG00000077420	1	0	0	1	0	0	0
APOD	ENSG00000189058	1	0	0	0	0	1	0
APOM	ENSG00000204444	1	0	1	0	0	0	0
APTX	ENSG00000137074	1	0	0	0	0	0	1
ARG2	ENSG00000081181	1	0	0	0	0	1	0
ARHGAP1	ENSG00000175220	1	0	0	0	0	0	1
ARSE	ENSG00000157399	1	0	1	0	0	0	0
ATF2	ENSG00000115966	1	0	0	0	0	0	1
ATG7	ENSG00000197548	1	0	0	0	0	1	0
ATP2B1	ENSG00000070961	1	0	0	0	0	1	0
ATP5O	ENSG00000241837	1	0	0	0	0	0	1
ATP6AP2	ENSG00000182220	1	0	0	0	1	0	0
ATP6V1G3	ENSG00000151418	1	0	1	0	0	0	0
BAIAP2L2	ENSG00000128298	1	0	1	0	0	0	0
BARX1	ENSG00000131668	1	0	1	0	0	0	0
BCL2L12	ENSG00000126453	1	0	0	0	0	1	0
BCL6	ENSG00000113916	1	0	0	0	0	1	0
BECN1	ENSG00000126581	1	0	0	0	0	1	0
BHMT2	ENSG00000132840	1	0	1	0	0	0	0
BMI1	ENSG00000168283	1	0	0	0	0	0	1
BPHL	ENSG00000137274	1	0	1	0	0	0	0
BRCA1	ENSG00000012048	1	0	0	0	0	0	1
BSCL2	ENSG00000168000	1	0	0	0	0	0	1
BTG2	ENSG00000159388	1	0	1	0	0	0	0
BUB3	ENSG00000154473	1	0	0	0	0	0	1
C1orf162	ENSG00000143110	1	0	0	1	0	0	0
C1QB	ENSG00000173369	1	1	0	0	0	0	0
C1QC	ENSG00000159189	1	0	0	1	0	0	0
C2orf40	ENSG00000119147	1	0	0	0	0	1	0
C3	ENSG00000125730	1	1	0	0	0	0	0
C4A	ENSG00000244731	1	1	0	0	0	0	0
C7	ENSG00000112936	1	1	0	0	0	0	0
CACYBP	ENSG00000116161	1	0	0	0	0	1	0
CALML3	ENSG00000178363	1	0	1	0	0	0	0
CALR	ENSG00000179218	1	0	0	0	0	1	0
CANX	ENSG00000127022	1	0	0	0	0	1	0
CARM1	ENSG00000142453	1	0	0	0	0	1	0
CASP2	ENSG00000106144	1	0	0	0	0	1	0
CASP3	ENSG00000164305	1	0	0	0	1	0	0
CASP9	ENSG00000132906	1	0	0	0	0	1	0
CAV2	ENSG00000105971	1	0	1	0	0	0	0
CCDC8	ENSG00000169515	1	0	0	1	0	0	0
CCL2	ENSG00000108691	1	1	0	0	0	0	0
CCL20	ENSG00000115009	1	0	1	0	0	0	0
CD52	ENSG00000169442	1	0	1	0	0	0	0
CDC25C	ENSG00000158402	1	0	1	0	0	0	0
CDC42	ENSG00000070831	1	0	0	0	0	0	1
CDH11	ENSG00000140937	1	1	0	0	0	0	0
CDH6	ENSG00000113361	1	1	0	0	0	0	0
CDK7	ENSG00000134058	1	0	0	0	0	0	1
CDKN2B	ENSG00000147883	1	0	0	0	0	0	1
CEACAM5	ENSG00000105388	1	0	1	0	0	0	0
CEBPA	ENSG00000245848	1	0	0	0	0	0	1
CEBPB	ENSG00000172216	1	0	0	0	0	0	1
CES2	ENSG00000172831	1	0	1	0	0	0	0
CFB	ENSG00000243649	1	1	0	0	0	0	0
CGAS	ENSG00000164430	1	0	0	0	0	1	0
CGNL1	ENSG00000128849	1	0	1	0	0	0	0
CHI3L2	ENSG00000064886	1	0	1	0	0	0	0
CISH	ENSG00000114737	1	0	1	0	0	0	0
CKAP2	ENSG00000136108	1	0	1	0	0	0	0
CKB	ENSG00000166165	1	0	0	1	0	0	0
CLDN1	ENSG00000163347	1	0	0	0	0	1	0
CLOCK	ENSG00000134852	1	0	0	0	0	0	1
CLU	ENSG00000120885	1	0	0	0	0	0	1
CNP	ENSG00000173786	1	0	0	0	0	1	0
COL15A1	ENSG00000204291	1	1	0	0	0	0	0
COL1A1	ENSG00000108821	1	1	0	0	0	0	0
COL1A2	ENSG00000164692	1	1	0	0	0	0	0
COL4A2	ENSG00000134871	1	0	0	0	0	1	0
COL4A3	ENSG00000169031	1	0	0	0	1	0	0
COL6A3	ENSG00000163359	1	1	0	0	0	0	0
COQ7	ENSG00000167186	1	0	0	0	0	0	1
CPEB3	ENSG00000107864	1	1	0	0	0	0	0
CREBBP	ENSG00000005339	1	0	0	0	0	0	1
CRHBP	ENSG00000145708	1	0	1	0	0	0	0
CRYAB	ENSG00000109846	1	0	0	0	0	1	0
CSNK1A1	ENSG00000113712	1	0	0	0	1	0	0
CSNK1E	ENSG00000213923	1	0	0	0	0	0	1
CTNNA1	ENSG00000044115	1	0	0	0	0	1	0
CTNNB1	ENSG00000168036	1	0	0	0	0	0	1
CTSC	ENSG00000109861	1	0	0	0	0	1	0
CTSV	ENSG00000136943	1	0	0	0	0	1	0
CXCL14	ENSG00000145824	1	1	0	0	0	0	0
CXCL2	ENSG00000081041	1	1	0	0	0	0	0
CXCL6	ENSG00000124875	1	1	0	0	0	0	0
CXCL8	ENSG00000169429	1	0	0	0	1	0	0
CYFIP2	ENSG00000055163	1	0	0	1	0	0	0
CYP1A1	ENSG00000140465	1	0	0	0	0	1	0
CYP27B1	ENSG00000111012	1	0	1	0	0	0	0
CYP8B1	ENSG00000180432	1	0	1	0	0	0	0
CYR61	ENSG00000142871	1	0	1	0	0	0	0
DAG1	ENSG00000173402	1	0	0	0	0	1	0
DBN1	ENSG00000113758	1	0	0	0	0	0	1
DCN	ENSG00000011465	1	0	0	0	0	1	0
DDIT3	ENSG00000175197	1	0	0	0	0	0	1
DEFA4	ENSG00000164821	1	0	1	0	0	0	0
DEFB1	ENSG00000164825	1	0	0	1	0	0	0
DGAT1	ENSG00000185000	1	0	0	0	0	0	1
DHRS4	ENSG00000157326	1	0	1	0	0	0	0
DKK3	ENSG00000050165	1	1	0	0	0	0	0
DLD	ENSG00000091140	1	0	0	0	0	1	0
DLGAP1	ENSG00000170579	1	0	0	1	0	0	0
DNAJA3	ENSG00000103423	1	0	0	0	0	1	0
DNALI1	ENSG00000163879	1	0	1	0	0	0	0
DNMT3A	ENSG00000119772	1	0	0	0	0	1	0
DOCK11	ENSG00000147251	1	0	0	1	0	0	0
DRAXIN	ENSG00000162490	1	0	1	0	0	0	0
EDN1	ENSG00000078401	1	0	0	0	0	1	0
EDNRB	ENSG00000136160	1	0	0	0	0	1	0
EEF1A1	ENSG00000156508	1	0	0	0	0	0	1
EFEMP1	ENSG00000115380	1	0	0	0	0	0	1
EFHD1	ENSG00000115468	1	0	0	1	0	0	0
EGR1	ENSG00000120738	1	0	0	0	0	0	1
EIF2B5	ENSG00000145191	1	0	0	0	0	1	0
EIF2S1	ENSG00000134001	1	0	0	0	0	1	0
EIF5A2	ENSG00000163577	1	0	0	0	0	0	1
ELN	ENSG00000049540	1	0	0	0	0	0	1
EMD	ENSG00000102119	1	0	0	0	0	0	1
ENDOG	ENSG00000167136	1	0	0	0	0	1	0
ENG	ENSG00000106991	1	0	0	0	0	1	0
EP300	ENSG00000100393	1	0	0	0	0	0	1
EPAS1	ENSG00000116016	1	0	1	0	0	0	0
EPOR	ENSG00000187266	1	0	0	0	0	0	1
EPS8	ENSG00000151491	1	0	0	0	0	0	1
ERBB2	ENSG00000141736	1	0	0	0	0	0	1
ERCC3	ENSG00000163161	1	0	0	0	0	0	1
ERCC4	ENSG00000175595	1	0	0	0	0	0	1
ERCC5	ENSG00000134899	1	0	0	0	0	0	1
ERO1A	ENSG00000197930	1	0	0	0	0	1	0
ESPL1	ENSG00000135476	1	0	1	0	0	0	0
ESRRG	ENSG00000196482	1	1	0	0	0	0	0
ETFB	ENSG00000105379	1	0	1	0	0	0	0
ETNK2	ENSG00000143845	1	0	1	0	0	0	0
EZH2	ENSG00000106462	1	0	0	0	1	0	0
FABP1	ENSG00000163586	1	0	1	0	0	0	0
FAM102A	ENSG00000167106	1	0	1	0	0	0	0
FBLN2	ENSG00000163520	1	0	1	0	0	0	0
FBP1	ENSG00000165140	1	0	1	0	0	0	0
FCAMR	ENSG00000162897	1	0	1	0	0	0	0
FGF23	ENSG00000118972	1	0	0	0	1	0	0
FGFR1	ENSG00000077782	1	0	0	0	0	0	1
FLT1	ENSG00000102755	1	0	0	0	0	0	1
FMO5	ENSG00000131781	1	0	0	0	1	0	0
FOXO1	ENSG00000150907	1	0	0	0	0	0	1
FSCN1	ENSG00000075618	1	1	0	0	0	0	0
FTO	ENSG00000140718	1	0	0	0	1	0	0
FXYD2	ENSG00000137731	1	0	0	1	0	0	0
FXYD4	ENSG00000150201	1	0	1	0	0	0	0
FZR1	ENSG00000105325	1	0	0	0	0	1	0
GAB1	ENSG00000109458	1	0	1	0	0	0	0
GABARAPL1	ENSG00000139112	1	1	0	0	0	0	0
GABRP	ENSG00000094755	1	1	0	0	0	0	0
GAD1	ENSG00000128683	1	1	0	0	0	0	0
GDA	ENSG00000119125	1	0	1	0	0	0	0
GLO1	ENSG00000124767	1	0	0	0	1	0	0
GLRX2	ENSG00000023572	1	0	0	0	0	1	0
GLS	ENSG00000115419	1	0	1	0	0	0	0
GLYAT	ENSG00000149124	1	0	1	0	0	0	0
GMNN	ENSG00000112312	1	1	0	0	0	0	0
GNRH1	ENSG00000147437	1	0	0	0	0	1	0
GPA33	ENSG00000143167	1	0	1	0	0	0	0
GPD1	ENSG00000167588	1	0	1	0	0	0	0
GPNMB	ENSG00000136235	1	1	0	0	0	0	0
GPR61	ENSG00000156097	1	0	0	0	1	0	0
GPX1	ENSG00000233276	1	0	0	0	0	0	1
GPX4	ENSG00000167468	1	0	0	0	0	0	1
GRB2	ENSG00000177885	1	0	0	0	0	0	1
GRHPR	ENSG00000137106	1	0	1	0	0	0	0
GRN	ENSG00000030582	1	0	0	0	0	0	1
GSK3B	ENSG00000082701	1	0	0	0	0	0	1
GSN	ENSG00000148180	1	0	0	0	0	1	0
GSR	ENSG00000104687	1	0	0	0	0	0	1
GSS	ENSG00000100983	1	0	0	0	0	0	1
GSTA3	ENSG00000174156	1	0	1	0	0	0	0
GSTA4	ENSG00000170899	1	0	0	0	0	0	1
GSTP1	ENSG00000084207	1	0	0	0	0	0	1
HBP1	ENSG00000105856	1	0	0	0	0	0	1
HDAC1	ENSG00000116478	1	0	0	0	0	0	1
HDAC2	ENSG00000196591	1	0	0	0	0	0	1
HDAC3	ENSG00000171720	1	0	0	0	0	0	1
HECTD4	ENSG00000173064	1	0	1	0	0	0	0
HESX1	ENSG00000163666	1	0	0	0	0	0	1
HGD	ENSG00000113924	1	0	1	0	0	0	0
HGF	ENSG00000019991	1	1	0	0	0	0	0
HIF1A	ENSG00000100644	1	0	0	0	0	0	1
HMGA1	ENSG00000137309	1	0	0	0	0	1	0
HMGA2	ENSG00000149948	1	0	0	0	0	1	0
HMGB1	ENSG00000189403	1	0	0	0	0	0	1
HMGB2	ENSG00000164104	1	0	0	0	0	0	1
HMGCR	ENSG00000113161	1	0	0	0	0	1	0
HOXB7	ENSG00000260027	1	0	0	0	0	0	1
HPD	ENSG00000158104	1	0	1	0	0	0	0
HPGD	ENSG00000164120	1	0	1	0	0	0	0
HSF1	ENSG00000185122	1	0	0	0	0	0	1
HSF2	ENSG00000025156	1	0	1	0	0	0	0
HSP90AA1	ENSG00000080824	1	0	0	0	0	0	1
HSPA1A	ENSG00000204389	1	0	0	0	0	0	1
HSPA1B	ENSG00000204388	1	0	0	0	0	0	1
HSPA8	ENSG00000109971	1	0	0	0	0	0	1
HSPA9	ENSG00000113013	1	0	0	0	0	0	1
HSPD1	ENSG00000144381	1	0	0	0	0	0	1
HTT	ENSG00000197386	1	0	0	0	0	0	1
HYAL2	ENSG00000068001	1	0	0	0	0	1	0
ICAM1	ENSG00000090339	1	0	0	0	0	1	0
ID2	ENSG00000115738	1	0	0	0	0	1	0
IDE	ENSG00000119912	1	0	0	0	0	1	0
IGF1R	ENSG00000140443	1	0	0	0	0	0	1
IGF2	ENSG00000167244	1	0	0	0	0	0	1
IGFBP3	ENSG00000146674	1	0	0	0	0	0	1
IGFBP5	ENSG00000115461	1	0	0	0	0	1	0
IKBKB	ENSG00000104365	1	0	0	0	0	0	1
IL10	ENSG00000136634	1	0	0	0	0	1	0
IL6	ENSG00000136244	1	0	0	0	1	0	0
IL7	ENSG00000104432	1	0	0	0	0	0	1
IL7R	ENSG00000168685	1	0	0	0	0	0	1
ILK	ENSG00000166333	1	0	0	0	0	1	0
ING2	ENSG00000168556	1	0	0	0	0	1	0
INPP5D	ENSG00000168918	1	0	0	0	0	1	0
INS	ENSG00000254647	1	0	0	0	0	0	1
INSR	ENSG00000171105	1	0	0	0	0	0	1
IRAK1	ENSG00000184216	1	0	0	0	0	1	0
IRS1	ENSG00000169047	1	0	0	0	0	0	1
ISOC2	ENSG00000063241	1	0	1	0	0	0	0
ITGB2	ENSG00000160255	1	0	0	0	0	1	0
ITPR3	ENSG00000096433	1	1	0	0	0	0	0
JAK2	ENSG00000096968	1	0	0	0	0	0	1
JCHAIN	ENSG00000132465	1	0	0	1	0	0	0
KAT6A	ENSG00000083168	1	0	0	0	0	1	0
KCNAB2	ENSG00000069424	1	0	1	0	0	0	0
KIF13B	ENSG00000197892	1	0	1	0	0	0	0
KLF9	ENSG00000119138	1	1	0	0	0	0	0
KRAS	ENSG00000133703	1	0	0	0	0	1	0
KYNU	ENSG00000115919	1	0	1	0	0	0	0
LARP4	ENSG00000161813	1	0	1	0	0	0	0
LCN2	ENSG00000148346	1	0	1	0	0	0	0
LEPR	ENSG00000116678	1	0	0	0	0	0	1
LIMS1	ENSG00000169756	1	0	0	0	0	1	0
LITAF	ENSG00000189067	1	0	0	0	0	1	0
LMNB1	ENSG00000113368	1	0	0	0	0	0	1
LONP1	ENSG00000196365	1	0	0	0	0	1	0
LRP1	ENSG00000123384	1	0	0	0	0	1	0
LRP2	ENSG00000081479	1	0	0	0	0	0	1
LRRK2	ENSG00000188906	1	0	0	0	0	1	0
LSM5	ENSG00000106355	1	0	1	0	0	0	0
LUM	ENSG00000139329	1	1	0	0	0	0	0
LYZ	ENSG00000090382	1	0	0	1	0	0	0
MALT1	ENSG00000172175	1	0	1	0	0	0	0
MAP2K1	ENSG00000169032	1	0	0	0	0	1	0
MAP3K3	ENSG00000198909	1	0	0	0	0	1	0
MAP3K5	ENSG00000197442	1	0	0	0	0	0	1
MAPK3	ENSG00000102882	1	0	0	0	0	0	1
MAPK8	ENSG00000107643	1	0	0	0	0	0	1
MAPK9	ENSG00000050748	1	0	0	0	0	0	1
MAPKAPK5	ENSG00000089022	1	0	0	0	0	1	0
MAPT	ENSG00000186868	1	0	0	0	0	0	1
MAX	ENSG00000125952	1	0	0	0	0	0	1
MBD2	ENSG00000134046	1	0	0	0	0	1	0
MBD3	ENSG00000071655	1	0	0	0	0	1	0
MCAM	ENSG00000076706	1	1	0	0	0	0	0
MDM2	ENSG00000135679	1	0	0	0	0	0	1
MED1	ENSG00000125686	1	0	0	0	0	0	1
MELK	ENSG00000165304	1	0	1	0	0	0	0
MICALL2	ENSG00000164877	1	1	0	0	0	0	0
MIPEP	ENSG00000027001	1	0	1	0	0	0	0
MLH1	ENSG00000076242	1	0	0	0	0	0	1
MLLT11	ENSG00000213190	1	0	1	0	0	0	0
MLXIPL	ENSG00000009950	1	0	1	0	0	0	0
MME	ENSG00000196549	1	0	0	0	0	1	0
MMP20	ENSG00000137674	1	0	0	0	1	0	0
MOCS3	ENSG00000124217	1	0	1	0	0	0	0
MORC3	ENSG00000159256	1	0	0	0	0	1	0
MOXD1	ENSG00000079931	1	1	0	0	0	0	0
MPPED2	ENSG00000066382	1	1	0	0	0	0	0
MRC1	ENSG00000260314	1	1	0	0	0	0	0
MSH2	ENSG00000095002	1	0	0	0	0	1	0
MSH6	ENSG00000116062	1	0	0	0	0	1	0
MSR1	ENSG00000038945	1	1	0	0	0	0	0
MT1E	ENSG00000169715	1	0	0	0	0	0	1
MT-ATP6	ENSG00000198899	1	0	0	0	0	1	0
MT-ND4	ENSG00000198886	1	0	0	0	0	1	0
MT-ND5	ENSG00000198786	1	1	0	0	0	0	0
MTR	ENSG00000116984	1	0	0	0	1	0	0
MXD1	ENSG00000059728	1	0	0	0	0	0	1
MXI1	ENSG00000119950	1	0	0	0	0	0	1
MYC	ENSG00000136997	1	0	0	0	0	0	1
MYH9	ENSG00000100345	1	0	0	0	1	0	0
NAPEPLD	ENSG00000161048	1	0	0	0	0	1	0
NAPSA	ENSG00000131400	1	0	1	0	0	0	0
NBN	ENSG00000104320	1	0	0	0	0	0	1
NCOR1	ENSG00000141027	1	0	0	0	0	0	1
NCOR2	ENSG00000196498	1	0	0	0	0	0	1
NDUFS6	ENSG00000145494	1	0	0	0	0	1	0
NEBL	ENSG00000078114	1	1	0	0	0	0	0
NFE2L1	ENSG00000082641	1	0	0	0	0	0	1
NFKB1	ENSG00000109320	1	0	0	0	1	0	0
NFKBIA	ENSG00000100906	1	0	0	0	0	0	1
NIN	ENSG00000100503	1	0	1	0	0	0	0
NOG	ENSG00000183691	1	0	0	0	0	0	1
NOS3	ENSG00000164867	1	0	0	0	1	0	0
NOV	ENSG00000136999	1	1	0	0	0	0	0
NOX4	ENSG00000086991	1	0	0	0	0	1	0
NPM1	ENSG00000181163	1	0	0	0	0	1	0
NQO1	ENSG00000181019	1	0	0	0	0	1	0
NR3C1	ENSG00000113580	1	0	0	0	0	0	1
NSMCE2	ENSG00000156831	1	0	0	0	0	1	0
NUP210	ENSG00000132182	1	0	1	0	0	0	0
NUP62	ENSG00000213024	1	0	0	0	0	1	0
OAS3	ENSG00000111331	1	0	1	0	0	0	0
OGG1	ENSG00000114026	1	0	0	0	0	1	0
OPA1	ENSG00000198836	1	0	0	0	0	1	0
OXCT1	ENSG00000083720	1	1	0	0	0	0	0
P4HA2	ENSG00000072682	1	0	1	0	0	0	0
PAH	ENSG00000171759	1	0	1	0	0	0	0
PAPPA2	ENSG00000116183	1	1	0	0	0	0	0
PARP1	ENSG00000143799	1	0	0	0	0	0	1
PAWR	ENSG00000177425	1	0	0	0	0	1	0
PAX2	ENSG00000075891	1	0	0	0	0	1	0
PCK2	ENSG00000100889	1	0	1	0	0	0	0
PCMT1	ENSG00000120265	1	0	0	0	0	0	1
PCNA	ENSG00000132646	1	0	0	0	0	0	1
PCYT1B	ENSG00000102230	1	0	1	0	0	0	0
PDCD4	ENSG00000150593	1	0	0	0	0	1	0
PDE4D	ENSG00000113448	1	0	0	0	0	1	0
PDGFB	ENSG00000100311	1	0	0	0	0	0	1
PDGFRA	ENSG00000134853	1	0	0	0	0	0	1
PDPK1	ENSG00000140992	1	0	0	0	0	0	1
PEG3	ENSG00000198300	1	1	0	0	0	0	0
PEPD	ENSG00000124299	1	0	1	0	0	0	0
PEX5	ENSG00000139197	1	0	0	0	0	0	1
PGGHG	ENSG00000142102	1	1	0	0	0	0	0
PGPEP1	ENSG00000130517	1	0	1	0	0	0	0
PHTF2	ENSG00000006576	1	0	1	0	0	0	0
PHYH	ENSG00000107537	1	0	1	0	0	0	0
PICALM	ENSG00000073921	1	0	0	0	0	1	0
PIK3CA	ENSG00000121879	1	0	0	0	0	0	1
PIK3CB	ENSG00000051382	1	0	0	0	0	0	1
PIK3R1	ENSG00000145675	1	0	0	0	0	0	1
PIN1	ENSG00000127445	1	0	0	0	0	0	1
PKIB	ENSG00000135549	1	0	1	0	0	0	0
PKLR	ENSG00000143627	1	0	1	0	0	0	0
PLA2R1	ENSG00000153246	1	0	0	0	0	1	0
PLCG2	ENSG00000197943	1	0	0	0	0	0	1
PLG	ENSG00000122194	1	0	1	0	0	0	0
PLGLB1	ENSG00000183281	1	0	1	0	0	0	0
PLPPR1	ENSG00000148123	1	1	0	0	0	0	0
PNPT1	ENSG00000138035	1	0	0	0	0	1	0
POLA1	ENSG00000101868	1	0	0	0	0	0	1
POLD1	ENSG00000062822	1	0	0	0	0	0	1
POLR1D	ENSG00000186184	1	0	1	0	0	0	0
POLR3H	ENSG00000100413	1	0	1	0	0	0	0
PON3	ENSG00000105852	1	0	0	1	0	0	0
PPARA	ENSG00000186951	1	0	0	0	0	0	1
PPARG	ENSG00000132170	1	0	0	0	1	0	0
PPIP5K2	ENSG00000145725	1	0	1	0	0	0	0
PPM1D	ENSG00000170836	1	0	0	0	0	0	1
PPP1CA	ENSG00000172531	1	0	0	0	0	0	1
PPP1R9A	ENSG00000158528	1	0	0	0	0	1	0
PRDM2	ENSG00000116731	1	0	0	0	0	1	0
PRDX1	ENSG00000117450	1	0	0	0	0	0	1
PRELP	ENSG00000188783	1	0	0	0	0	1	0
PRG2	ENSG00000186652	1	0	1	0	0	0	0
PRIM1	ENSG00000198056	1	0	1	0	0	0	0
PRLR	ENSG00000113494	1	0	1	0	0	0	0
PRMT6	ENSG00000198890	1	0	0	0	0	1	0
PRNP	ENSG00000171867	1	0	0	0	0	1	0
PROM1	ENSG00000007062	1	1	0	0	0	0	0
PSAT1	ENSG00000135069	1	0	1	0	0	0	0
PTH1R	ENSG00000160801	1	0	0	0	0	1	0
PTK2	ENSG00000169398	1	0	0	0	0	0	1
PTPN1	ENSG00000196396	1	0	0	0	0	0	1
PTPN11	ENSG00000179295	1	0	0	0	0	0	1
PTPN4	ENSG00000088179	1	0	1	0	0	0	0
PYCR1	ENSG00000183010	1	0	0	0	0	0	1
RAD54L	ENSG00000085999	1	0	0	0	0	1	0
RARRES1	ENSG00000118849	1	1	0	0	0	0	0
RB1	ENSG00000139687	1	0	0	0	0	0	1
RBL1	ENSG00000080839	1	0	0	0	0	1	0
RECQL4	ENSG00000160957	1	0	0	0	0	0	1
REEP6	ENSG00000115255	1	0	1	0	0	0	0
RET	ENSG00000165731	1	0	0	0	0	0	1
RFTN1	ENSG00000131378	1	1	0	0	0	0	0
RGS1	ENSG00000090104	1	1	0	0	0	0	0
RHCG	ENSG00000140519	1	0	0	1	0	0	0
RHOBTB3	ENSG00000164292	1	0	1	0	0	0	0
RHOT2	ENSG00000140983	1	0	1	0	0	0	0
RICTOR	ENSG00000164327	1	0	0	0	0	0	1
RNF186	ENSG00000178828	1	0	1	0	0	0	0
ROMO1	ENSG00000125995	1	0	0	0	0	1	0
RPA1	ENSG00000132383	1	0	0	0	0	0	1
RPGRIP1L	ENSG00000103494	1	0	1	0	0	0	0
RPN2	ENSG00000118705	1	0	0	0	0	1	0
RPS6KB1	ENSG00000108443	1	0	0	0	0	1	0
RRAGD	ENSG00000025039	1	0	0	1	0	0	0
RSL1D1	ENSG00000171490	1	0	0	0	0	1	0
RWDD1	ENSG00000111832	1	0	0	0	0	1	0
SCAP	ENSG00000114650	1	0	0	0	0	1	0
SDHC	ENSG00000143252	1	0	0	0	0	0	1
SEC63	ENSG00000025796	1	0	0	0	0	1	0
SERP1	ENSG00000120742	1	0	0	0	0	1	0
SERPINA3	ENSG00000196136	1	0	1	0	0	0	0
SERPINA5	ENSG00000188488	1	0	0	1	0	0	0
SERPIND1	ENSG00000099937	1	0	1	0	0	0	0
SERPINE2	ENSG00000135919	1	1	0	0	0	0	0
SERPINF1	ENSG00000132386	1	0	0	0	0	1	0
SFXN2	ENSG00000156398	1	0	1	0	0	0	0
SHC1	ENSG00000160691	1	0	0	0	0	0	1
SIRT1	ENSG00000096717	1	0	0	0	1	0	0
SIRT7	ENSG00000187531	1	0	0	0	0	0	1
SLC12A2	ENSG00000064651	1	0	0	0	0	1	0
SLC12A3	ENSG00000070915	1	0	0	1	0	0	0
SLC13A3	ENSG00000158296	1	0	1	0	0	0	0
SLC16A7	ENSG00000118596	1	1	0	0	0	0	0
SLC22A11	ENSG00000168065	1	0	1	0	0	0	0
SLC22A2	ENSG00000112499	1	0	1	0	0	0	0
SLC26A7	ENSG00000147606	1	0	1	0	0	0	0
SLC31A1	ENSG00000136868	1	0	1	0	0	0	0
SLC37A4	ENSG00000137700	1	0	1	0	0	0	0
SLC39A5	ENSG00000139540	1	0	1	0	0	0	0
SLC5A12	ENSG00000148942	1	0	1	0	0	0	0
SLC6A12	ENSG00000111181	1	0	1	0	0	0	0
SLC9A2	ENSG00000115616	1	0	1	0	0	0	0
SLPI	ENSG00000124107	1	0	1	0	0	0	0
SMC5	ENSG00000198887	1	0	0	0	0	1	0
SNCA	ENSG00000145335	1	0	0	0	0	1	0
SOCS2	ENSG00000120833	1	0	0	0	0	0	1
SP1	ENSG00000185591	1	0	0	0	0	0	1
SPARCL1	ENSG00000152583	1	1	0	0	0	0	0
SPON1	ENSG00000262655	1	1	0	0	0	0	0
SQSTM1	ENSG00000161011	1	0	0	0	0	0	1
SREBF1	ENSG00000072310	1	0	0	0	0	1	0
SRF	ENSG00000112658	1	0	0	0	0	1	0
STAB1	ENSG00000010327	1	1	0	0	0	0	0
STARD8	ENSG00000130052	1	0	0	1	0	0	0
STAT1	ENSG00000115415	1	0	0	0	1	0	0
STAT5B	ENSG00000173757	1	0	0	0	0	0	1
STK11	ENSG00000118046	1	0	0	0	0	0	1
STUB1	ENSG00000103266	1	0	0	0	0	0	1
SULT1C2	ENSG00000198203	1	1	0	0	0	0	0
SUMO1	ENSG00000116030	1	0	0	0	0	0	1
SUN1	ENSG00000164828	1	0	0	0	0	0	1
TAF1	ENSG00000147133	1	0	0	0	0	0	1
TAGLN	ENSG00000149591	1	1	0	0	0	0	0
TBX2	ENSG00000121068	1	0	0	0	0	1	0
TERF1	ENSG00000147601	1	0	0	0	0	0	1
TERT	ENSG00000164362	1	0	0	0	1	0	0
TFCP2L1	ENSG00000115112	1	0	0	0	0	1	0
TFDP1	ENSG00000198176	1	0	0	0	0	0	1
TFPI	ENSG00000003436	1	1	0	0	0	0	0
TGFBR2	ENSG00000163513	1	0	0	0	0	1	0
TGM2	ENSG00000198959	1	0	0	0	1	0	0
THSD7A	ENSG00000005108	1	1	0	0	0	0	0
TIMP2	ENSG00000035862	1	0	0	0	0	1	0
TIMP3	ENSG00000100234	1	0	0	0	1	0	0
TMEM174	ENSG00000164325	1	0	1	0	0	0	0
TMEM38B	ENSG00000095209	1	1	0	0	0	0	0
TMPRSS2	ENSG00000184012	1	1	0	0	0	0	0
TMPRSS4	ENSG00000137648	1	1	0	0	0	0	0
TNF	ENSG00000232810	1	0	0	0	1	0	0
TNFRSF11B	ENSG00000164761	1	1	0	0	0	0	0
TNFRSF1B	ENSG00000028137	1	0	0	0	0	1	0
TOP1	ENSG00000198900	1	0	0	0	0	0	1
TOP2B	ENSG00000077097	1	0	0	0	0	0	1
TOX	ENSG00000198846	1	0	1	0	0	0	0
TOX3	ENSG00000103460	1	1	0	0	0	0	0
TP53	ENSG00000141510	1	0	0	0	1	0	0
TP53BP1	ENSG00000067369	1	0	0	0	0	0	1
TPBG	ENSG00000146242	1	1	0	0	0	0	0
TPM1	ENSG00000140416	1	1	0	0	0	0	0
TPP2	ENSG00000134900	1	0	0	0	0	0	1
TPRA1	ENSG00000163870	1	0	0	0	0	1	0
TRAP1	ENSG00000126602	1	0	0	0	0	0	1
TRAT1	ENSG00000163519	1	0	1	0	0	0	0
TRDMT1	ENSG00000107614	1	0	1	0	0	0	0
TREH	ENSG00000118094	1	0	1	0	0	0	0
TRHDE	ENSG00000072657	1	0	1	0	0	0	0
TSPAN1	ENSG00000117472	1	1	0	0	0	0	0
TSPO	ENSG00000100300	1	0	0	0	0	1	0
TTC33	ENSG00000113638	1	0	1	0	0	0	0
TXN	ENSG00000136810	1	0	0	0	0	0	1
TYRP1	ENSG00000107165	1	0	0	1	0	0	0
UAP1	ENSG00000117143	1	1	0	0	0	0	0
UBB	ENSG00000170315	1	0	0	0	0	0	1
UBD	ENSG00000213886	1	1	0	0	0	0	0
UBE2I	ENSG00000103275	1	0	0	0	0	0	1
UCHL1	ENSG00000154277	1	0	0	0	0	0	1
UGT2B17	ENSG00000197888	1	0	1	0	0	0	0
ULK3	ENSG00000140474	1	0	0	0	0	1	0
UPP2	ENSG00000007001	1	0	1	0	0	0	0
USP13	ENSG00000058056	1	0	1	0	0	0	0
VCAN	ENSG00000038427	1	0	1	0	0	0	0
VCP	ENSG00000165280	1	0	0	0	0	0	1
VEGFA	ENSG00000112715	1	0	0	0	0	0	1
VSNL1	ENSG00000163032	1	1	0	0	0	0	0
WDR72	ENSG00000166415	1	0	1	0	0	0	0
WFDC2	ENSG00000101443	1	1	0	0	0	0	0
WRAP53	ENSG00000141499	1	0	1	0	0	0	0
XPA	ENSG00000136936	1	0	0	0	0	0	1
XRCC5	ENSG00000079246	1	0	0	0	0	0	1
YME1L1	ENSG00000136758	1	0	1	0	0	0	0
YPEL3	ENSG00000090238	1	0	0	0	0	1	0
ZFPL1	ENSG00000162300	1	0	1	0	0	0	0
ZIC3	ENSG00000156925	1	0	1	0	0	0	0
ZKSCAN3	ENSG00000189298	1	0	0	0	0	1	0
ZMIZ1	ENSG00000108175	1	0	0	0	0	1	0
ZMPSTE24	ENSG00000084073	1	0	0	0	0	0	1
ZNF277	ENSG00000198839	1	0	0	0	0	1	0
ZNF354A	ENSG00000169131	1	0	0	0	0	1	0
ZNF711	ENSG00000147180	1	1	0	0	0	0	0
