# Supplementary material for: Computational Drug Screening Identifies Compounds Targeting Renal Age-associated Molecular Profiles
Source: Comput Struct Biotechnol J. 2019 Jun 25;17:843–53. doi: 10.1016/j.csbj.2019.06.019 (PMC6611921; doi:10.1016/j.csbj.2019.06.019)
Supplement: Supplementary Table S2 — CKD patient cohort The set of 63 CKD patients used in this study in order to identify RAAGs being associated with CKD progression is provided in supplementary table 2. The provided patient IDs can be used in order to retrieve the respective gene expression datasets from GEO with the accession number GSE60861. [file mmc2.xlsx]

## Sheet: S-Table2
Patient ID	CKD group	Gender	Age at time of biopsy
NC0250	stable	male	17.0575
NC0078	progressive	male	73.9397
NC0292	progressive	male	70.1068
NC0295	progressive	male	74
NC0102	progressive	male	58.2082
NC0304	stable	female	49
NC0312	progressive	male	72.1096
NC0042	stable	female	20.1014
NC0202	stable	male	44.6384
NC0348	stable	male	21
NC0381	progressive	male	64
NC0175	stable	female	21.7616
NC0287	progressive	male	44
NC0254	progressive	male	45
NC0172	stable	female	24
NC0323	stable	female	59
NC0205	progressive	male	70
NC0374	stable	female	55
NC0397	stable	female	35
NC0045	progressive	female	64.1863
NC0289	stable	male	54
NC0031	progressive	male	58.4164
NC0029	progressive	male	54.3863
NC0371	stable	male	32
NC0351	progressive	male	58
NC0035	progressive	male	41.6356
NC0349	stable	female	71
NC0344	stable	female	35
NC0033	progressive	male	58.5452
NC0179	stable	male	40.4356
NC0356	stable	female	71
NC0352	stable	male	18
NC0043	progressive	male	30.5397
NC0325	stable	male	18.6219
NC0178	stable	female	53.5863
NC0317	stable	male	47
NC0135	progressive	male	41.8192
NC0163	stable	female	21
NC0313	stable	female	26
NC0316	stable	female	67.2712
NC0301	stable	male	31
NC0310	stable	male	28
NC0256	progressive	male	61.4877
NC0070	stable	female	31.2384
NC0004	stable	male	45.5014
NC0180	stable	female	37.8658
NC0201	stable	male	23.7808
NC0058	progressive	female	59
NC0086	stable	female	66.6164
NC0115	stable	male	49.0438
NC0089	progressive	female	63.1534
NC0076	stable	female	52.5534
NC0055	stable	female	64.0548
NC0005	stable	male	55.074
NC0196	stable	male	73.8466
NC0170	stable	female	33
NC0171	stable	female	35
NC0190	stable	female	33.2493
NC0217	stable	male	65.0932
NC0207	progressive	male	43
NC0111	progressive	female	66.8
NC0337	progressive	female	20
NC0103	progressive	male	56.2575
