# Supplementary material for: Computational Drug Screening Identifies Compounds Targeting Renal Age-associated Molecular Profiles
Source: Comput Struct Biotechnol J. 2019 Jun 25;17:843–53. doi: 10.1016/j.csbj.2019.06.019 (PMC6611921; doi:10.1016/j.csbj.2019.06.019)
Supplement: Supplementary Table S3 — Compounds reversing the renal age-associated gene (RAAG)/CKD signature The detailed listing of the 50 top-ranked compounds reversing the RAAG/CKD signature is available in supplementary table 3 with information on the calculated drug scores as well as information on used cell-lines, doses and time points of the underlying compound profiling data. [file mmc3.xlsx]

## Sheet: S-Table3
Perturbation	Score	Cell-line	Dose	Time
01: BRD-K08703257 (3-aminobenzamide)	0.4286	NCIH2073	36.72um	6.0h
02: vorinostat	0.381	HA1E	10.0um	24.0h
03: NCGC00165208-01	0.381	HCC515	10.0um	6.0h
04: Dihydroergocristine mesylate	0.381	MCF7	10.0um	6.0h
05: BRD-K19295594 (gossypol)	0.381	NOMO1	11.1um	6.0h
06: atorvastatin	0.381	SNGM	10.0um	6.0h
07: BRD-K82865713 (prostaglandin-b2)	0.381	MCF7	10.0um	24.0h
08: BRD-A14792000 (valsartan)	0.381	PC3	10.0um	6.0h
09: trichostatin A	0.3333	HA1E	10.0um	24.0h
10: BRD-K64606589 (apicidin)	0.3333	SKB	10.0um	24.0h
11: I-BET151	0.3333	HCC515	10um	24h
12: COUMARINIC ACID METHYL ETHER	0.3333	PC3	10.0um	24.0h
13: MR 16728 hydrochloride	0.3333	VCAP	10.0um	6.0h
14: artesunate	0.3333	HCC515	10.0um	6.0h
15: BRD-A83255679	0.3333	HCC515	20.0um	6.0h
16: GMX-1778	0.3333	JHUEM2	0.08um	6.0h
17: BRD-K92980438	0.3333	MDST8	160.0um	6.0h
18: AG 112	0.3333	OV7	10.0um	6.0h
19: Rosiglitazone	0.3333	RMGI	80.0um	6.0h
20: ARP 101	0.3333	TYKNU	10.0um	6.0h
21: NCGC00183452-01	0.3333	HCC515	10.0um	6.0h
22: NCGC00168679-01	0.3333	HEPG2	10.0um	6.0h
23: MLS-0013618.0001	0.3333	VCAP	10.0um	6.0h
24: BRD-K81538844	0.3333	HA1E	10.0um	6.0h
25: T5835550	0.3333	VCAP	10.0um	6.0h
26: BRD-K58972465	0.3333	VCAP	10.0um	6.0h
27: BRD-K11778372	0.3333	HA1E	10.0um	6.0h
28: BRD-K99303177	0.3333	MCF7	10.0um	6.0h
29: RJC 03547	0.3333	NPC	10.0um	24.0h
30: BRD-A48237631 (mitomycin C)	0.3333	PHH	10.0um	24.0h
31: BRD-K64614248 (salicin)	0.3333	MCF7	10.0um	24.0h
32: BRD-K88611939 (aniracetam)	0.3333	SKB	10.0um	24.0h
33: BRD-K57786095	0.3333	MCF7	10.0um	6.0h
34: Tranylcypromine hydrochloride	0.3333	MCF7	10.0um	24.0h
35: Captopril	0.3333	MCF7	10.0um	6.0h
36: trichostatin A	0.2857	HA1E	10.0um	24.0h
37: trichostatin A	0.2857	HA1E	10.0um	24.0h
38: Digoxigenin	0.2857	HCC515	10.0um	24.0h
39: trichostatin A	0.2857	HCC515	10.0um	24.0h
40: vorinostat	0.2857	HA1E	11.1um	24.0h
41: chaetocin	0.2857	HCC515	0.08um	24.0h
42: vorinostat	0.2857	HCC515	10.0um	24.0h
43: vorinostat	0.2857	HCC515	11.1um	24.0h
44: BI 2536	0.2857	HT29	10.0um	24.0h
45: XMD-892	0.2857	PC3	10um	24h
46: BI-2536	0.2857	A549	10um	24h
47: BI-2536	0.2857	HCC515	1.11um	24h
48: BI-2536	0.2857	HT29	3.33um	24h
49: BI-2536	0.2857	SKBR3	1.11um	24h
50: cycloheximide-N-ethylethanoate	0.2857	HA1E	10.0um	6.0h
